# Supplementary material for: Influenza Vaccination Implementation in Sri Lanka: A Cost-Effectiveness Analysis
Source: Vaccines (Basel). 2023 May 3;11(5):932. doi: 10.3390/vaccines11050932 (PMC10220975; doi:10.3390/vaccines11050932)
Supplement: Supplementary file 1 [file vaccines-11-00932-s001.zip]

Archive with 1 entries (1 files):
- vaccines-2346703-supplementary.pdf
